# Supplementary material for: Developing a Decision-Support Tool to Improve the Performance and Sustainability of Cow–Calf Grazing Systems Using Satellite Remote Sensing and Mechanistic Nutrition Models
Source: Animals (Basel). 2026 May 30;16(11):1675. doi: 10.3390/ani16111675 (PMC13255633; doi:10.3390/ani16111675)
Supplement: Supplementary file 1 [file animals-16-01675-s001.zip]

Archive with 1 entries (1 files):
- animals-4306173-supplementary.pdf
